# Supplementary material for: CD74 Promotes Cyst Growth and Renal Fibrosis in Autosomal Dominant Polycystic Kidney Disease
Source: Cells. 2024 Mar 11;13(6):489. doi: 10.3390/cells13060489 (PMC10968819; doi:10.3390/cells13060489)
Supplement: Supplementary file 1 [file cells-13-00489-s001.zip]

Archive with 1 entries (1 files):
- cells-2837209-supplementary.pdf
